# Supplementary material for: Quality of Vitamin K Antagonist Control and 1-Year Outcomes in Patients with Atrial Fibrillation: A Global Perspective from the GARFIELD-AF Registry
Source: PLoS One. 2016 Oct 28;11(10):e0164076. doi: 10.1371/journal.pone.0164076 (PMC5085020; doi:10.1371/journal.pone.0164076)
Supplement: S2 File — (XLSX) [file pone.0164076.s002.xlsx]

## Sheet: Sheet1
Sponsor	Protocol #	Project Code	Region	Sub-Region	Country	Submission Requirement Type	Authority/Committee Name
Thrombosis Research Institute	TRI08888	IPAA4663	Latin America	South America	Argentina	CEC	Comite Independiente de Etica
Thrombosis Research Institute	TRI08888	IPAA4663	Latin America	South America	Argentina	CEC	Comite Independiente de Etica
Thrombosis Research Institute	TRI08888	IPAA4663	Latin America	South America	Argentina	CEC	Comite Independiente de Etica
Thrombosis Research Institute	TRI08888	IPAA4663	Latin America	South America	Argentina	CEC	Comite Independiente de Etica
Thrombosis Research Institute	TRI08888	IPAA4663	Latin America	South America	Argentina	RA	CCIS Comision Conjunta de Investigacion en Salud
Thrombosis Research Institute	TRI08888	IPAA4663	Latin America	South America	Argentina	CEC	Comite Independiente de Etica
Thrombosis Research Institute	TRI08888	IPAA4663	Latin America	South America	Argentina	RA	CCIS Comision Conjunta de Investigacion en Salud
Thrombosis Research Institute	TRI08888	IPAA4663	Latin America	South America	Argentina	RA	CCIS Comision Conjunta de Investigacion en Salud
Thrombosis Research Institute	TRI08888	IPAA4663	Latin America	South America	Argentina	RA	CCIS Comision Conjunta de Investigacion en Salud
Thrombosis Research Institute	TRI08888	IPAA4663	Latin America	South America	Argentina	CEC	Comite Independiente de Etica
Thrombosis Research Institute	TRI08888	IPAA4663	Latin America	South America	Argentina	Others
Thrombosis Research Institute	TRI08888	IPAA4663	Asia Pacific	Australia & New Zealand	Australia	Central IRB	Metro South Health Service District Human Research Ethics Committee
Thrombosis Research Institute	TRI08888	IPAA4663	Asia Pacific	Australia & New Zealand	Australia	Central IRB	University of Wollongong & Illawarra HREC
Thrombosis Research Institute	TRI08888	IPAA4663	Asia Pacific	Australia & New Zealand	Australia	Central IRB
Thrombosis Research Institute	TRI08888	IPAA4663	Asia Pacific	Australia & New Zealand	Australia	Central IRB	Metro South Health Service District Human Research Ethics Committee
Thrombosis Research Institute	TRI08888	IPAA4663	Europe/Middle East/Africa-EMEA	Eastern Europe/Middle East	Austria	CEC	Ethikkommission der Medizinischen Universität Graz
Thrombosis Research Institute	TRI08888	IPAA4663	Europe/Middle East/Africa-EMEA	Western Europe	Belgium	CEC	Ethisch Comité UZA
Thrombosis Research Institute	TRI08888	IPAA4663	Europe/Middle East/Africa-EMEA	Western Europe	Belgium	CEC	Ethisch Comité UZA
Thrombosis Research Institute	TRI08888	IPAA4663	Europe/Middle East/Africa-EMEA	Western Europe	Belgium	CEC	Ethisch Comité UZA
Thrombosis Research Institute	TRI08888	IPAA4663	Europe/Middle East/Africa-EMEA	Western Europe	Belgium	CEC	Ethisch Comité UZA
Thrombosis Research Institute	TRI08888	IPAA4663	Europe/Middle East/Africa-EMEA	Western Europe	Belgium	CEC	Ethisch Comité UZA
Thrombosis Research Institute	TRI08888	IPAA4663	Europe/Middle East/Africa-EMEA	Western Europe	Belgium	CEC	Ethisch Comité UZA
Thrombosis Research Institute	TRI08888	IPAA4663	Europe/Middle East/Africa-EMEA	Western Europe	Belgium	CEC	Ethisch Comité UZA
Thrombosis Research Institute	TRI08888	IPAA4663	Europe/Middle East/Africa-EMEA	Western Europe	Belgium	CEC	Ethisch Comité UZA
Thrombosis Research Institute	TRI08888	IPAA4663	Europe/Middle East/Africa-EMEA	Western Europe	Belgium	CEC	Ethisch Comité UZA
Thrombosis Research Institute	TRI08888	IPAA4663	Europe/Middle East/Africa-EMEA	Western Europe	Belgium	CEC	Ethisch Comité UZA
Thrombosis Research Institute	TRI08888	IPAA4663	Latin America	South America	Brazil	CEC
Thrombosis Research Institute	TRI08888	IPAA4663	Latin America	South America	Brazil	CEC
Thrombosis Research Institute	TRI08888	IPAA4663	Latin America	South America	Brazil	CEC
Thrombosis Research Institute	TRI08888	IPAA4663	USA/Canada	Canada	Canada	Central IRB	WIRB
Thrombosis Research Institute	TRI08888	IPAA4663	USA/Canada	Canada	Canada	Central IRB	WIRB
Thrombosis Research Institute	TRI08888	IPAA4663	USA/Canada	Canada	Canada	Central IRB	WIRB
Thrombosis Research Institute	TRI08888	IPAA4663	USA/Canada	Canada	Canada	Central IRB	WIRB
Thrombosis Research Institute	TRI08888	IPAA4663	Latin America	South America	Chile	RA	Instituto de Salud Pública de Chile
Thrombosis Research Institute	TRI08888	IPAA4663	Europe/Middle East/Africa-EMEA	Eastern Europe/Middle East	Czech Republic	RA	Statni ustav pro kontrolu leciv
Thrombosis Research Institute	TRI08888	IPAA4663	Europe/Middle East/Africa-EMEA	Eastern Europe/Middle East	Czech Republic	RA	Statni ustav pro kontrolu leciv
Thrombosis Research Institute	TRI08888	IPAA4663	Europe/Middle East/Africa-EMEA	Western Europe	Denmark	CEC	De Videnskabsetiske Komitéer for Region Hovedstaden
Thrombosis Research Institute	TRI08888	IPAA4663	Europe/Middle East/Africa-EMEA	Western Europe	Denmark	CEC	De Videnskabsetiske Komitéer for Region Hovedstaden
Thrombosis Research Institute	TRI08888	IPAA4663	Europe/Middle East/Africa-EMEA	Western Europe	Denmark	CEC	De Videnskabsetiske Komitéer for Region Hovedstaden
Thrombosis Research Institute	TRI08888	IPAA4663	Europe/Middle East/Africa-EMEA	Western Europe	Denmark	CEC	De Videnskabsetiske Komitéer for Region Hovedstaden
Thrombosis Research Institute	TRI08888	IPAA4663	Europe/Middle East/Africa-EMEA	Western Europe	Denmark	CEC	De Videnskabsetiske Komitéer for Region Hovedstaden
Thrombosis Research Institute	TRI08888	IPAA4663	Europe/Middle East/Africa-EMEA	Western Europe	Denmark	CEC	De Videnskabsetiske Komitéer for Region Hovedstaden
Thrombosis Research Institute	TRI08888	IPAA4663	Europe/Middle East/Africa-EMEA	Western Europe	Finland	CEC	Pirkanmaan sairaanhoitopiirin eettinen toimikunta
Thrombosis Research Institute	TRI08888	IPAA4663	Europe/Middle East/Africa-EMEA	Western Europe	Finland	CEC	Pirkanmaan sairaanhoitopiirin eettinen toimikunta
Thrombosis Research Institute	TRI08888	IPAA4663	Europe/Middle East/Africa-EMEA	Western Europe	Finland	CEC	Pirkanmaan sairaanhoitopiirin eettinen toimikunta
Thrombosis Research Institute	TRI08888	IPAA4663	Europe/Middle East/Africa-EMEA	Western Europe	Finland	CEC	Pirkanmaan sairaanhoitopiirin eettinen toimikunta
Thrombosis Research Institute	TRI08888	IPAA4663	Europe/Middle East/Africa-EMEA	Western Europe	France	CEC	Comité Consultatif sur le Traitement de l'information Recherche/Santé
Thrombosis Research Institute	TRI08888	IPAA4663	Europe/Middle East/Africa-EMEA	Western Europe	France	CEC	Comité Consultatif sur le Traitement de l'information Recherche/Santé
Thrombosis Research Institute	TRI08888	IPAA4663	Europe/Middle East/Africa-EMEA	Western Europe	France	CEC	Comité Consultatif sur le Traitement de l'information Recherche/Santé
Thrombosis Research Institute	TRI08888	IPAA4663	Europe/Middle East/Africa-EMEA	Western Europe	France	CEC	Comité Consultatif sur le Traitement de l'information Recherche/Santé
Thrombosis Research Institute	TRI08888	IPAA4663	Europe/Middle East/Africa-EMEA	Western Europe	France	CEC	Comité Consultatif sur le Traitement de l'information Recherche/Santé
Thrombosis Research Institute	TRI08888	IPAA4663	Europe/Middle East/Africa-EMEA	Western Europe	France	CEC	Comité Consultatif sur le Traitement de l'information Recherche/Santé
Thrombosis Research Institute	TRI08888	IPAA4663	Europe/Middle East/Africa-EMEA	Western Europe	France	CEC	Comité Consultatif sur le Traitement de l'information Recherche/Santé
Thrombosis Research Institute	TRI08888	IPAA4663	Europe/Middle East/Africa-EMEA	Western Europe	France	CEC	Comité Consultatif sur le Traitement de l'information Recherche/Santé
Thrombosis Research Institute	TRI08888	IPAA4663	Europe/Middle East/Africa-EMEA	Eastern Europe/Middle East	Hungary	CEC	Egeszsegugyi Tudomanyos Tanacs Tudomanyos es Kutatasetikai Bizottsag
Thrombosis Research Institute	TRI08888	IPAA4663	Europe/Middle East/Africa-EMEA	Eastern Europe/Middle East	Hungary	CEC	Egeszsegugyi Tudomanyos Tanacs Tudomanyos es Kutatasetikai Bizottsag
Thrombosis Research Institute	TRI08888	IPAA4663	Europe/Middle East/Africa-EMEA	Eastern Europe/Middle East	Hungary	RA	Orszagos Gyogyszereszteti es Elelmezes-egszsegugyi Intezet
Thrombosis Research Institute	TRI08888	IPAA4663	Europe/Middle East/Africa-EMEA	Eastern Europe/Middle East	Hungary	CEC	Egeszsegugyi Tudomanyos Tanacs Tudomanyos es Kutatasetikai Bizottsag
Thrombosis Research Institute	TRI08888	IPAA4663	Europe/Middle East/Africa-EMEA	Eastern Europe/Middle East	Hungary	RA	Orszagos Gyogyszereszteti es Elelmezes-egszsegugyi Intezet
Thrombosis Research Institute	TRI08888	IPAA4663	Europe/Middle East/Africa-EMEA	Eastern Europe/Middle East	Hungary	CEC	Egeszsegugyi Tudomanyos Tanacs Tudomanyos es Kutatasetikai Bizottsag
Thrombosis Research Institute	TRI08888	IPAA4663	Europe/Middle East/Africa-EMEA	Eastern Europe/Middle East	Hungary	RA	Orszagos Gyogyszereszteti es Elelmezes-egszsegugyi Intezet
Thrombosis Research Institute	TRI08888	IPAA4663	Europe/Middle East/Africa-EMEA	Eastern Europe/Middle East	Hungary	CEC	Egeszsegugyi Tudomanyos Tanacs Tudomanyos es Kutatasetikai Bizottsag
Thrombosis Research Institute	TRI08888	IPAA4663	Europe/Middle East/Africa-EMEA	Eastern Europe/Middle East	Hungary	RA	Orszagos Gyogyszereszteti es Elelmezes-egszsegugyi Intezet
Thrombosis Research Institute	TRI08888	IPAA4663	Europe/Middle East/Africa-EMEA	Eastern Europe/Middle East	Hungary	RA	Orszagos Gyogyszereszteti es Elelmezes-egszsegugyi Intezet
Thrombosis Research Institute	TRI08888	IPAA4663	Europe/Middle East/Africa-EMEA	Eastern Europe/Middle East	Hungary	RA	Orszagos Gyogyszereszteti es Elelmezes-egszsegugyi Intezet
Thrombosis Research Institute	TRI08888	IPAA4663	Europe/Middle East/Africa-EMEA	Eastern Europe/Middle East	Hungary	CEC	Egeszsegugyi Tudomanyos Tanacs Tudomanyos es Kutatasetikai Bizottsag
Thrombosis Research Institute	TRI08888	IPAA4663	Europe/Middle East/Africa-EMEA	Eastern Europe/Middle East	Hungary	CEC	Egeszsegugyi Tudomanyos Tanacs Tudomanyos es Kutatasetikai Bizottsag
Thrombosis Research Institute	TRI08888	IPAA4663	Europe/Middle East/Africa-EMEA	Eastern Europe/Middle East	Hungary	CEC	Egeszsegugyi Tudomanyos Tanacs Tudomanyos es Kutatasetikai Bizottsag
Thrombosis Research Institute	TRI08888	IPAA4663	Europe/Middle East/Africa-EMEA	Eastern Europe/Middle East	Hungary	RA	Orszagos Gyogyszereszteti es Elelmezes-egszsegugyi Intezet
Thrombosis Research Institute	TRI08888	IPAA4663	Europe/Middle East/Africa-EMEA	Eastern Europe/Middle East	Hungary	RA	Orszagos Gyogyszereszteti es Elelmezes-egszsegugyi Intezet
Thrombosis Research Institute	TRI08888	IPAA4663	Europe/Middle East/Africa-EMEA	Eastern Europe/Middle East	Hungary	RA	Orszagos Gyogyszereszteti es Elelmezes-egszsegugyi Intezet
Thrombosis Research Institute	TRI08888	IPAA4663	Europe/Middle East/Africa-EMEA	Eastern Europe/Middle East	Hungary	RA	Orszagos Gyogyszereszteti es Elelmezes-egszsegugyi Intezet
Thrombosis Research Institute	TRI08888	IPAA4663	Europe/Middle East/Africa-EMEA	Eastern Europe/Middle East	Hungary	RA
Thrombosis Research Institute	TRI08888	IPAA4663	Asia Pacific	India Region	India	RA	Directorate General of Health Services (India)
Thrombosis Research Institute	TRI08888	IPAA4663	Asia Pacific	India Region	India	RA	Directorate General of Health Services (India)
Thrombosis Research Institute	TRI08888	IPAA4663	Europe/Middle East/Africa-EMEA	Western Europe	Italy	CEC	Comitato Etico delle Aziende Sanitarie dell'Umbria di Perugia
Thrombosis Research Institute	TRI08888	IPAA4663	Japan	Japan	Japan	RA
Thrombosis Research Institute	TRI08888	IPAA4663	Japan	Japan	Japan	RA
Thrombosis Research Institute	TRI08888	IPAA4663	Asia Pacific	Southeast Asia	Korea, Republic of	RA
Thrombosis Research Institute	TRI08888	IPAA4663	Latin America	Central America	Mexico	RA	COFEPRIS - Comision de Autorizacion Sanitaria (Mexico)
Thrombosis Research Institute	TRI08888	IPAA4663	Latin America	Central America	Mexico	RA	COFEPRIS - Comision de Autorizacion Sanitaria (Mexico)
Thrombosis Research Institute	TRI08888	IPAA4663	Latin America	Central America	Mexico	RA	COFEPRIS - Comision de Autorizacion Sanitaria (Mexico)
Thrombosis Research Institute	TRI08888	IPAA4663	Latin America	Central America	Mexico	RA	COFEPRIS - Comision de Autorizacion Sanitaria (Mexico)
Thrombosis Research Institute	TRI08888	IPAA4663	Latin America	Central America	Mexico	RA	COFEPRIS - Comision de Autorizacion Sanitaria (Mexico)
Thrombosis Research Institute	TRI08888	IPAA4663	Latin America	Central America	Mexico	RA	COFEPRIS - Comision de Autorizacion Sanitaria (Mexico)
Thrombosis Research Institute	TRI08888	IPAA4663	Latin America	Central America	Mexico	RA	COFEPRIS - Comision de Autorizacion Sanitaria (Mexico)
Thrombosis Research Institute	TRI08888	IPAA4663	Latin America	Central America	Mexico	RA	COFEPRIS - Comision de Autorizacion Sanitaria (Mexico)
Thrombosis Research Institute	TRI08888	IPAA4663	Latin America	Central America	Mexico	RA	COFEPRIS - Comision de Autorizacion Sanitaria (Mexico)
Thrombosis Research Institute	TRI08888	IPAA4663	Latin America	Central America	Mexico	RA	COFEPRIS - Comision de Autorizacion Sanitaria (Mexico)
Thrombosis Research Institute	TRI08888	IPAA4663	Latin America	Central America	Mexico	RA	COFEPRIS - Comision de Autorizacion Sanitaria (Mexico)
Thrombosis Research Institute	TRI08888	IPAA4663	Latin America	Central America	Mexico	RA	COFEPRIS - Comision de Autorizacion Sanitaria (Mexico)
Thrombosis Research Institute	TRI08888	IPAA4663	Latin America	Central America	Mexico	RA	COFEPRIS - Comision de Autorizacion Sanitaria (Mexico)
Thrombosis Research Institute	TRI08888	IPAA4663	Latin America	Central America	Mexico	RA	COFEPRIS - Comision de Autorizacion Sanitaria (Mexico)
Thrombosis Research Institute	TRI08888	IPAA4663	Latin America	Central America	Mexico	RA	COFEPRIS - Comision de Autorizacion Sanitaria (Mexico)
Thrombosis Research Institute	TRI08888	IPAA4663	Latin America	Central America	Mexico	RA	COFEPRIS - Comision de Autorizacion Sanitaria (Mexico)
Thrombosis Research Institute	TRI08888	IPAA4663	Latin America	Central America	Mexico	RA	COFEPRIS - Comision de Autorizacion Sanitaria (Mexico)
Thrombosis Research Institute	TRI08888	IPAA4663	Latin America	Central America	Mexico	RA	COFEPRIS - Comision de Autorizacion Sanitaria (Mexico)
Thrombosis Research Institute	TRI08888	IPAA4663	Latin America	Central America	Mexico	RA	COFEPRIS - Comision de Autorizacion Sanitaria (Mexico)
Thrombosis Research Institute	TRI08888	IPAA4663	Latin America	Central America	Mexico	RA	COFEPRIS - Comision de Autorizacion Sanitaria (Mexico)
Thrombosis Research Institute	TRI08888	IPAA4663	Latin America	Central America	Mexico	RA	COFEPRIS - Comision de Autorizacion Sanitaria (Mexico)
Thrombosis Research Institute	TRI08888	IPAA4663	Latin America	Central America	Mexico	RA	COFEPRIS - Comision de Autorizacion Sanitaria (Mexico)
Thrombosis Research Institute	TRI08888	IPAA4663	Latin America	Central America	Mexico	RA	COFEPRIS - Comision de Autorizacion Sanitaria (Mexico)
Thrombosis Research Institute	TRI08888	IPAA4663	Latin America	Central America	Mexico	RA	COFEPRIS - Comision de Autorizacion Sanitaria (Mexico)
Thrombosis Research Institute	TRI08888	IPAA4663	Latin America	Central America	Mexico	RA	COFEPRIS - Comision de Autorizacion Sanitaria (Mexico)
Thrombosis Research Institute	TRI08888	IPAA4663	Latin America	Central America	Mexico	RA	COFEPRIS - Comision de Autorizacion Sanitaria (Mexico)
Thrombosis Research Institute	TRI08888	IPAA4663	Latin America	Central America	Mexico	RA	COFEPRIS - Comision de Autorizacion Sanitaria (Mexico)
Thrombosis Research Institute	TRI08888	IPAA4663	Latin America	Central America	Mexico	RA	COFEPRIS - Comision de Autorizacion Sanitaria (Mexico)
Thrombosis Research Institute	TRI08888	IPAA4663	Latin America	Central America	Mexico	RA	COFEPRIS - Comision de Autorizacion Sanitaria (Mexico)
Thrombosis Research Institute	TRI08888	IPAA4663	Latin America	Central America	Mexico	RA	COFEPRIS - Comision de Autorizacion Sanitaria (Mexico)
Thrombosis Research Institute	TRI08888	IPAA4663	Latin America	Central America	Mexico	RA	COFEPRIS - Comision de Autorizacion Sanitaria (Mexico)
Thrombosis Research Institute	TRI08888	IPAA4663	Latin America	Central America	Mexico	RA	COFEPRIS - Comision de Autorizacion Sanitaria (Mexico)
Thrombosis Research Institute	TRI08888	IPAA4663	Latin America	Central America	Mexico	RA	COFEPRIS - Comision de Autorizacion Sanitaria (Mexico)
Thrombosis Research Institute	TRI08888	IPAA4663	Latin America	Central America	Mexico	RA	COFEPRIS - Comision de Autorizacion Sanitaria (Mexico)
Thrombosis Research Institute	TRI08888	IPAA4663	Latin America	Central America	Mexico	RA	COFEPRIS - Comision de Autorizacion Sanitaria (Mexico)
Thrombosis Research Institute	TRI08888	IPAA4663	Latin America	Central America	Mexico	RA	COFEPRIS - Comision de Autorizacion Sanitaria (Mexico)
Thrombosis Research Institute	TRI08888	IPAA4663	Latin America	Central America	Mexico	RA	COFEPRIS - Comision de Autorizacion Sanitaria (Mexico)
Thrombosis Research Institute	TRI08888	IPAA4663	Latin America	Central America	Mexico	RA	COFEPRIS - Comision de Autorizacion Sanitaria (Mexico)
Thrombosis Research Institute	TRI08888	IPAA4663	Latin America	Central America	Mexico	RA	COFEPRIS - Comision de Autorizacion Sanitaria (Mexico)
Thrombosis Research Institute	TRI08888	IPAA4663	Latin America	Central America	Mexico	RA	COFEPRIS - Comision de Autorizacion Sanitaria (Mexico)
Thrombosis Research Institute	TRI08888	IPAA4663	Latin America	Central America	Mexico	RA	COFEPRIS - Comision de Autorizacion Sanitaria (Mexico)
Thrombosis Research Institute	TRI08888	IPAA4663	Latin America	Central America	Mexico	RA	COFEPRIS - Comision de Autorizacion Sanitaria (Mexico)
Thrombosis Research Institute	TRI08888	IPAA4663	Latin America	Central America	Mexico	RA	COFEPRIS - Comision de Autorizacion Sanitaria (Mexico)
Thrombosis Research Institute	TRI08888	IPAA4663	Latin America	Central America	Mexico	RA	COFEPRIS - Comision de Autorizacion Sanitaria (Mexico)
Thrombosis Research Institute	TRI08888	IPAA4663	Latin America	Central America	Mexico	RA	COFEPRIS - Comision de Autorizacion Sanitaria (Mexico)
Thrombosis Research Institute	TRI08888	IPAA4663	Latin America	Central America	Mexico	RA	COFEPRIS - Comision de Autorizacion Sanitaria (Mexico)
Thrombosis Research Institute	TRI08888	IPAA4663	Europe/Middle East/Africa-EMEA	Western Europe	Netherlands	CEC
Thrombosis Research Institute	TRI08888	IPAA4663	Europe/Middle East/Africa-EMEA	Western Europe	Norway	CEC	REK Sør-øst
Thrombosis Research Institute	TRI08888	IPAA4663	Europe/Middle East/Africa-EMEA	Western Europe	Norway	CEC	REK Sør-øst
Thrombosis Research Institute	TRI08888	IPAA4663	Europe/Middle East/Africa-EMEA	Eastern Europe/Middle East	Poland	CEC	Terenowa Komisja Bioetyczna przy Instytucie Kardiologii
Thrombosis Research Institute	TRI08888	IPAA4663	Europe/Middle East/Africa-EMEA	Eastern Europe/Middle East	Poland	CEC	Terenowa Komisja Bioetyczna przy Instytucie Kardiologii
Thrombosis Research Institute	TRI08888	IPAA4663	Europe/Middle East/Africa-EMEA	Eastern Europe/Middle East	Poland	CEC	Terenowa Komisja Bioetyczna przy Instytucie Kardiologii
Thrombosis Research Institute	TRI08888	IPAA4663	Europe/Middle East/Africa-EMEA	Eastern Europe/Middle East	Poland	CEC	Terenowa Komisja Bioetyczna przy Instytucie Kardiologii
Thrombosis Research Institute	TRI08888	IPAA4663	Europe/Middle East/Africa-EMEA	Eastern Europe/Middle East	Poland	CEC	Terenowa Komisja Bioetyczna przy Instytucie Kardiologii
Thrombosis Research Institute	TRI08888	IPAA4663	Europe/Middle East/Africa-EMEA	Eastern Europe/Middle East	Poland	CEC	Terenowa Komisja Bioetyczna przy Instytucie Kardiologii
Thrombosis Research Institute	TRI08888	IPAA4663	Europe/Middle East/Africa-EMEA	Eastern Europe/Middle East	Poland	CEC	Terenowa Komisja Bioetyczna przy Instytucie Kardiologii
Thrombosis Research Institute	TRI08888	IPAA4663	Europe/Middle East/Africa-EMEA	Eastern Europe/Middle East	Russian Federation	CEC	IIC of Ethic Assessment of Clinical Researches
Thrombosis Research Institute	TRI08888	IPAA4663	Europe/Middle East/Africa-EMEA	Eastern Europe/Middle East	Russian Federation	CEC	IIC of Ethic Assessment of Clinical Researches
Thrombosis Research Institute	TRI08888	IPAA4663	Europe/Middle East/Africa-EMEA	Eastern Europe/Middle East	Russian Federation	CEC	IIC of Ethic Assessment of Clinical Researches
Thrombosis Research Institute	TRI08888	IPAA4663	Europe/Middle East/Africa-EMEA	Eastern Europe/Middle East	Russian Federation	CEC	IIC of Ethic Assessment of Clinical Researches
Thrombosis Research Institute	TRI08888	IPAA4663	Europe/Middle East/Africa-EMEA	Eastern Europe/Middle East	Russian Federation	CEC	IIC of Ethic Assessment of Clinical Researches
Thrombosis Research Institute	TRI08888	IPAA4663	Europe/Middle East/Africa-EMEA	Eastern Europe/Middle East	Russian Federation	CEC	IIC of Ethic Assessment of Clinical Researches
Thrombosis Research Institute	TRI08888	IPAA4663	Europe/Middle East/Africa-EMEA	Eastern Europe/Middle East	Russian Federation	CEC	IIC of Ethic Assessment of Clinical Researches
Thrombosis Research Institute	TRI08888	IPAA4663	Europe/Middle East/Africa-EMEA	Eastern Europe/Middle East	Russian Federation	CEC	IIC of Ethic Assessment of Clinical Researches
Thrombosis Research Institute	TRI08888	IPAA4663	Asia Pacific	Southeast Asia	Singapore	RA
Thrombosis Research Institute	TRI08888	IPAA4663	Europe/Middle East/Africa-EMEA	Africa	South Africa	RA	MCC - Medicines Control Council (South Africa)
Thrombosis Research Institute	TRI08888	IPAA4663	Europe/Middle East/Africa-EMEA	Africa	South Africa	RA	MCC - Medicines Control Council (South Africa)
Thrombosis Research Institute	TRI08888	IPAA4663	Europe/Middle East/Africa-EMEA	Africa	South Africa	RA	MCC - Medicines Control Council (South Africa)
Thrombosis Research Institute	TRI08888	IPAA4663	Europe/Middle East/Africa-EMEA	Western Europe	Spain	CEC	CEIC Hospital Universitario Virgen de la Victoria
Thrombosis Research Institute	TRI08888	IPAA4663	Europe/Middle East/Africa-EMEA	Western Europe	Spain	CEC	CEIC Hospital Universitario Virgen de la Victoria
Thrombosis Research Institute	TRI08888	IPAA4663	Europe/Middle East/Africa-EMEA	Western Europe	Sweden	CEC	Regionala etikprövningsnämnden i Stockholm
Thrombosis Research Institute	TRI08888	IPAA4663	Europe/Middle East/Africa-EMEA	Western Europe	Sweden	CEC	Regionala etikprövningsnämnden i Stockholm
Thrombosis Research Institute	TRI08888	IPAA4663	Europe/Middle East/Africa-EMEA	Western Europe	Sweden	CEC	Regionala etikprövningsnämnden i Stockholm
Thrombosis Research Institute	TRI08888	IPAA4663	Europe/Middle East/Africa-EMEA	Western Europe	Sweden	CEC	Regionala etikprövningsnämnden i Stockholm
Thrombosis Research Institute	TRI08888	IPAA4663	Europe/Middle East/Africa-EMEA	Western Europe	Sweden	CEC	Regionala etikprövningsnämnden i Stockholm
Thrombosis Research Institute	TRI08888	IPAA4663	Europe/Middle East/Africa-EMEA	Western Europe	Sweden	CEC	Regionala etikprövningsnämnden i Stockholm
Thrombosis Research Institute	TRI08888	IPAA4663	Europe/Middle East/Africa-EMEA	Western Europe	Sweden	CEC	Regionala etikprövningsnämnden i Stockholm
Thrombosis Research Institute	TRI08888	IPAA4663	Europe/Middle East/Africa-EMEA	Western Europe	Sweden	CEC	Regionala etikprövningsnämnden i Stockholm
Thrombosis Research Institute	TRI08888	IPAA4663	Europe/Middle East/Africa-EMEA	Western Europe	Sweden	CEC	Regionala etikprövningsnämnden i Stockholm
Thrombosis Research Institute	TRI08888	IPAA4663	Europe/Middle East/Africa-EMEA	Western Europe	Sweden	CEC	Regionala etikprövningsnämnden i Stockholm
Thrombosis Research Institute	TRI08888	IPAA4663	Europe/Middle East/Africa-EMEA	Western Europe	Sweden	CEC	Regionala etikprövningsnämnden i Stockholm
Thrombosis Research Institute	TRI08888	IPAA4663	Europe/Middle East/Africa-EMEA	Western Europe	Sweden	CEC	Regionala etikprövningsnämnden i Stockholm
Thrombosis Research Institute	TRI08888	IPAA4663	Europe/Middle East/Africa-EMEA	Western Europe	Sweden	CEC	Regionala etikprövningsnämnden i Stockholm
Thrombosis Research Institute	TRI08888	IPAA4663	Europe/Middle East/Africa-EMEA	Western Europe	Switzerland	RA
Thrombosis Research Institute	TRI08888	IPAA4663	Asia Pacific	Southeast Asia	Thailand	RA
Thrombosis Research Institute	TRI08888	IPAA4663	Europe/Middle East/Africa-EMEA	Eastern Europe/Middle East	Turkey	CEC	Malatya Klinik Arastirmalar Etik Kurulu
Thrombosis Research Institute	TRI08888	IPAA4663	Europe/Middle East/Africa-EMEA	Eastern Europe/Middle East	Turkey	RA	Turkish Ministry of Health
Thrombosis Research Institute	TRI08888	IPAA4663	Europe/Middle East/Africa-EMEA	Eastern Europe/Middle East	Turkey	CEC	Malatya Klinik Arastirmalar Etik Kurulu
Thrombosis Research Institute	TRI08888	IPAA4663	Europe/Middle East/Africa-EMEA	Eastern Europe/Middle East	Ukraine	CEC	Central Ethics Commission of the Ministry of Health of Ukraine
